# Supplementary material for: On the Chinese species of the genus Intestinarius Kurbatov (Coleoptera, Staphylinidae, Pselaphinae)
Source: Zookeys. 2011 Jul 7;(116):15–24. doi: 10.3897/zookeys.116.1329 (PMC3192410; doi:10.3897/zookeys.116.1329)
Supplement: XML Treatment for Intestinarius guangdongensis [file zookeys.116.1329-treatment1.xml]

<!DOCTYPE tp:taxon-treatment
  PUBLIC "-//TaxonX//DTD Taxonomic Treatment Publishing DTD v0 20100105//EN" "tax-treatment-NSO.dtd">
<tp:taxon-treatment xmlns:tp="http://www.plazi.org/taxpub"><tp:treatment-meta><mixed-citation publication-type="journal"><person-group><name><surname>Yin</surname><given-names>Zi-Wei</given-names></name><name><surname>Li</surname><given-names>Li-Zhen</given-names></name><name><surname>Zhao</surname><given-names>Mei-Jun</given-names></name></person-group><article-title>On the Chinese species of the genus <italic>Intestinarius</italic> Kurbatov (Coleoptera, Staphylinidae, Pselaphinae)</article-title><source>Zookeys</source><day>7</day><month>7</month><year>2011</year><volume>2011</volume><issue>116</issue><fpage>15</fpage><lpage>24</lpage><pub-id pub-id-type="doi">10.3897/zookeys.116.1329</pub-id></mixed-citation></tp:treatment-meta><tp:nomenclature><tp:taxon-name>
                        <tp:taxon-name-part taxon-name-part-type="genus">Intestinarius</tp:taxon-name-part>
                        <tp:taxon-name-part taxon-name-part-type="species">guangdongensis</tp:taxon-name-part>
                    <object-id xmlns:xlink="http://www.w3.org/1999/xlink" xlink:type="simple">urn:lsid:zoobank.org:act:2AA8965E-E7DA-4B7F-BA3B-1344CF1EB95B</object-id>
                    <object-id xmlns:xlink="http://www.w3.org/1999/xlink" xlink:type="simple">http://species-id.net/wiki/Intestinarius_guangdongensis</object-id>
                   </tp:taxon-name><tp:taxon-authority>Yin and Li</tp:taxon-authority><tp:taxon-status xmlns:xlink="http://www.w3.org/1999/xlink" xlink:type="simple">sp. n.</tp:taxon-status><xref ref-type="fig" rid="F1">Figs 1</xref><xref ref-type="fig" rid="F2">3</xref><xref ref-type="fig" rid="F3">6, 9, 12</xref><xref ref-type="fig" rid="F4">15–22</xref><xref ref-type="fig" rid="F7">39–40, 45–46</xref></tp:nomenclature><tp:treatment-sec sec-type="Type locality"><title>Type locality.</title><p>Nan-ling National Nature Reserve, Guangdong Province, South China</p></tp:treatment-sec><tp:treatment-sec sec-type="Type material"><title>Type material</title><p>(7 ♂♂, 5 ♀♀)<bold>.</bold> Holotype: ♂, labelled ‘<bold>CHINA:</bold> guangdong Prov. / Shaoguan City / Nanling National N. R. / 09.viii.2010 / Li-Zhen LI leg.’; Paratypes: 6 ♂♂, 5 ♀♀, same label data as holotype.</p></tp:treatment-sec><tp:treatment-sec sec-type="Description"><title>Description.</title><p> Measurements: male (female). BL 2.62–2.72 (2.40–2.56), HL 0.58–0.63 (0.58–0.60), HW 0.52–0.55 (0.49–0.50), PL 0.56–0.58 (0.55–0.56), PW 0.58–0.59 (0.53–0.57), EL 0.87–0.89 (0.77–0.78), EW 0.93–0.94 (0.84–0.88), AL 0.61–0.62 (0.50–0.62), AW 0.83–0.85 (0.80–0.81). Length of aedeagus 0.41. Width of female genitalia 0.32.</p><p><!--PageBreak-->Male (<xref ref-type="fig" rid="F1">Fig. 1</xref>). Reddish-brown, maxillary palpi and tarsi lighter. Head, pronotum and elytra covered with long setae. Head (<xref ref-type="fig" rid="F2">Fig. 3</xref>) slightly longer than wide. Clypeus short in dorsal view, roundly arcuate on anterior margin; frons markedly impressed between profoundly raised antennal tubercles; vertexal foveae situated backwards, vertexal sulci extended from vertexal foveae to frons; carinae lateral to the vertexal sulci derived from base of antennal tubercles well-defined; occipital carina reaching posterior margin of frontal impression; postocular margins moderately long, nearly straight, gradually narrowed toward base. Eyes well-developed, each comprised of about 25 facets. Fourth palpomere of maxillary palpi with tuft of dense and fine external setae. Gular carina not conjoint with gular fovea. Antennae as in <xref ref-type="fig" rid="F3">Fig. 6</xref>. Pronotum (<xref ref-type="fig" rid="F2">Fig. 3</xref>) about as long as wide, median longitudinal sulcus extended beyond transverse antebasal sulcus, two lateral longitudinal sulci well-defined, exterior one born from lateral antebasal foveae; two pairs of basolateral foveae and two pairs of antebasal conical tubercles well-defined. Each elytron with three basal foveae and complete sutural stria; discal stria short, reaching less than half of elytral length. Mesotrochanters slightly protuberant on posterior margin, mesotibiae without apical protuberance; metatrochanters modified (<xref ref-type="fig" rid="F3">Fig. 12</xref>), setose on posterior margin.</p><p>Abdomen with tergite IV largest, V–VI about same length and successively narrowed, tergite (<xref ref-type="fig" rid="F4">Figs 15–16</xref>) VII modified, provided with median small round impression, tuft of long setae directed toward posterior margin; tergite VIII as in <xref ref-type="fig" rid="F4">Fig. 17</xref>; sternite VIII as in <xref ref-type="fig" rid="F4">Fig. 18</xref>; sternite IX as in <xref ref-type="fig" rid="F4">Fig. 19</xref>; aedeagus as in <xref ref-type="fig" rid="F4">Figs 20–22</xref>.</p><p>Female. Slightly smaller than male; each eye comprised of about 15 facets; maxillary palpi, legs and tergite VII lacking modifications; tergite VIII as in <xref ref-type="fig" rid="F7">Fig. 39</xref>; sternite VIII as in <xref ref-type="fig" rid="F7">Fig. 40</xref>; female genitalia as in <xref ref-type="fig" rid="F7">Figs 45–46</xref>.<!--PageBreak--></p><fig id="F1" position="float" orientation="portrait"><label>Figures 1–2.</label><caption><p>Male habitus of <italic><tp:taxon-name>Intestinarius</tp:taxon-name></italic>spp. <bold>1</bold> <italic><tp:taxon-name>Intestinarius guangdongensis</tp:taxon-name></italic><bold>2</bold> <italic><tp:taxon-name>Intestinarius  longiceps</tp:taxon-name></italic>. Scales: 1.0 mm.</p></caption><graphic xmlns:xlink="http://www.w3.org/1999/xlink" xlink:href="ZooKeys-116-015-g001.jpg" position="float" orientation="portrait" xlink:type="simple"/></fig><fig id="F2" position="float" orientation="portrait"><label>Figures 3–5.</label><caption><p>Head and pronotum of <italic><tp:taxon-name>Intestinarius</tp:taxon-name></italic>spp., male. <bold>3</bold> <italic><tp:taxon-name>Intestinarius guangdongensis</tp:taxon-name></italic><bold>4</bold> <italic><tp:taxon-name>Intestinarius kuzmini</tp:taxon-name></italic> <bold>5</bold> <italic><tp:taxon-name>Intestinarius  longiceps</tp:taxon-name></italic>. Scales: 0.3 mm.</p></caption><graphic xmlns:xlink="http://www.w3.org/1999/xlink" xlink:href="ZooKeys-116-015-g002.jpg" position="float" orientation="portrait" xlink:type="simple"/></fig><fig id="F3" position="float" orientation="portrait"><label>Figures 6–14.</label><caption><p>Details of <italic><tp:taxon-name>Intestinarius</tp:taxon-name></italic>spp., male. <bold>6–8</bold> antenna <bold>9–11</bold> mesotibia <bold>12–14</bold> metatrochanter <bold>6, 9, 12</bold> <italic><tp:taxon-name>Intestinarius guangdongensis</tp:taxon-name></italic><bold>7, 10, 13</bold> <italic><tp:taxon-name>Intestinarius kuzmini</tp:taxon-name></italic> <bold>8, 11, 14</bold> <italic><tp:taxon-name>Intestinarius longiceps</tp:taxon-name></italic>. Scales: a–c = 0.3 mm, d–f = 0.2 mm, g–i = 0.1 mm.</p></caption><graphic xmlns:xlink="http://www.w3.org/1999/xlink" xlink:href="ZooKeys-116-015-g003.jpg" position="float" orientation="portrait" xlink:type="simple"/></fig><p><bold>Distribution.</bold> Known only from the type locality.</p><p><bold>Etymology.</bold> The species is named after its type locality.</p><p><bold>Ramarks.</bold> The modified maxillary palpomere IV of the new species is shared only with <italic><tp:taxon-name>Intestinarius quinquesulcatus</tp:taxon-name></italic>, type species of the genus, described from Singapore and Maylasia; the unmodified male mesotibiae is similar to that of <italic><tp:taxon-name>Intestinarius orthopygium</tp:taxon-name></italic> (Laos); the modified metatrochanters resemble those of <italic><tp:taxon-name>Intestinarius distorticeps</tp:taxon-name></italic> (Jawa), <italic><tp:taxon-name>Intestinarius quinquesulcatus</tp:taxon-name></italic>, <italic><tp:taxon-name>Intestinarius kuzmini</tp:taxon-name></italic> (Yunnan, China), <italic><tp:taxon-name>Intestinarius orthopygium</tp:taxon-name></italic>, <italic><tp:taxon-name>Intestinarius crassicornis</tp:taxon-name></italic> (Laos) and <italic><tp:taxon-name>Intestinarius longiceps</tp:taxon-name></italic> sp. n. (Guizhou, China); the modified tergite VII also occurs in most species of the genus except for <italic><tp:taxon-name>Intestinarius distorticeps</tp:taxon-name></italic> and <italic><tp:taxon-name>Intestinarius pexatus</tp:taxon-name></italic>. <italic><tp:taxon-name>Intestinarius guangdongensis</tp:taxon-name></italic> may be dintinguished from all its congeners by a combination of the following characters: simple mesotibiae, shape of modified metatrochanters and shape of sternite VIII in male, shape of female tergite and sternite VIII and genital organs of both sexes.</p><p>One female specimen has tergite VII with median protuberance, but it is identical to other females in all characters including female genitalia. Thus, females of this species are most probably polymorphic in this character. Such polymorphism in <italic><tp:taxon-name>Intestinarius kuzmini</tp:taxon-name></italic> was also observed in Kurbatov (2007: 284) and in the present study (see remarks under <italic><tp:taxon-name>Intestinarius kuzmini</tp:taxon-name></italic>).</p></tp:treatment-sec><tp:treatment-sec><!--Section generated to contain objects referenced in tp:taxon-treatment.--><fig id="F4" position="float" orientation="portrait"><label>Figures 15–22.</label><caption><p>Details of <italic><tp:taxon-name>Intestinarius guangdongensis</tp:taxon-name></italic>, male. <bold>15</bold> tergite VII <bold>16</bold> same, anterior view <bold>17</bold> tergite VIII <bold>18</bold> sternite VIII <bold>19</bold> sternite IX <bold>20</bold> aedeagus, lateral view <bold>21–22</bold> same, dorsal view. Scales: 0.2 mm (scale with ‘*’ = 0.1 mm).</p></caption><graphic xmlns:xlink="http://www.w3.org/1999/xlink" xlink:href="ZooKeys-116-015-g004.jpg" position="float" orientation="portrait" xlink:type="simple"/></fig><fig id="F7" position="float" orientation="portrait"><label>Figures 39–50.</label><caption><p>Details of <italic><tp:taxon-name>Intestinarius</tp:taxon-name></italic>spp., female. <bold>39, 41, 43</bold> tergite VIII <bold>40, 42, 44</bold> sternite VIII <bold>45, 47, 49</bold> female genitalia, posterior view <bold>46, 48, 50</bold> same, dorsal view <bold>39, 40, 45, 46</bold> <italic><tp:taxon-name>Intestinarius guangdongensis</tp:taxon-name></italic><bold>41, 42, 47, 48</bold> <italic><tp:taxon-name>Intestinarius kuzmini</tp:taxon-name></italic> <bold>43, 44, 49, 50</bold> <italic><tp:taxon-name>Intestinarius longiceps</tp:taxon-name></italic>.</p></caption><graphic xmlns:xlink="http://www.w3.org/1999/xlink" xlink:href="ZooKeys-116-015-g007.jpg" position="float" orientation="portrait" xlink:type="simple"/></fig></tp:treatment-sec></tp:taxon-treatment>
