# Supplementary material for: On the Chinese species of the genus Intestinarius Kurbatov (Coleoptera, Staphylinidae, Pselaphinae)
Source: Zookeys. 2011 Jul 7;(116):15–24. doi: 10.3897/zookeys.116.1329 (PMC3192410; doi:10.3897/zookeys.116.1329)
Supplement: XML Treatment for Intestinarius kuzmini [file zookeys.116.1329-treatment2.xml]

<!DOCTYPE tp:taxon-treatment
  PUBLIC "-//TaxonX//DTD Taxonomic Treatment Publishing DTD v0 20100105//EN" "tax-treatment-NSO.dtd">
<tp:taxon-treatment xmlns:tp="http://www.plazi.org/taxpub"><tp:treatment-meta><mixed-citation publication-type="journal"><person-group><name><surname>Yin</surname><given-names>Zi-Wei</given-names></name><name><surname>Li</surname><given-names>Li-Zhen</given-names></name><name><surname>Zhao</surname><given-names>Mei-Jun</given-names></name></person-group><article-title>On the Chinese species of the genus <italic>Intestinarius</italic> Kurbatov (Coleoptera, Staphylinidae, Pselaphinae)</article-title><source>Zookeys</source><day>7</day><month>7</month><year>2011</year><volume>2011</volume><issue>116</issue><fpage>15</fpage><lpage>24</lpage><pub-id pub-id-type="doi">10.3897/zookeys.116.1329</pub-id></mixed-citation></tp:treatment-meta><tp:nomenclature><tp:taxon-name>
                        <tp:taxon-name-part taxon-name-part-type="genus">Intestinarius</tp:taxon-name-part>
                        <tp:taxon-name-part taxon-name-part-type="species">kuzmini</tp:taxon-name-part>
                    <object-id xmlns:xlink="http://www.w3.org/1999/xlink" xlink:type="simple">http://species-id.net/wiki/Intestinarius_kuzmini</object-id>
                    </tp:taxon-name><tp:taxon-authority>Kurbatov</tp:taxon-authority><xref ref-type="fig" rid="F2">Figs 4</xref><xref ref-type="fig" rid="F3">7, 10, 13</xref><xref ref-type="fig" rid="F5">23–30</xref><xref ref-type="fig" rid="F7">41–42, 47–48</xref><tp:nomenclature-citation-list><tp:nomenclature-citation><tp:taxon-name>Intestinarius kuzmini</tp:taxon-name><comment> Kurbatov, 2007: 283</comment></tp:nomenclature-citation></tp:nomenclature-citation-list></tp:nomenclature><tp:treatment-sec sec-type="Type locality"><title>Type locality.</title><p>Mengyang Nature Reserve, South Yunnan Province, Southwest China.</p></tp:treatment-sec><tp:treatment-sec sec-type="Material studied"><title>Material studied</title><p>(13 ♂♂, 9 ♀♀)<bold>.</bold> 4 ♂♂ (1 ♂ with only aedeagus remained in Euparal), 2 ♀♀, labelled ‘<bold>CHINA:</bold> yunnan Prov. / Na-Ban-He N. R. / Xiao-nuo-you-xia-zhai / 20.ix.2008, alt. 950 m / HU &amp; TANG leg.’; 5 ♂♂, 5 ♀♀, same, but ‘9.ix.2008, alt. 1,500 m’; 3 ♂♂, same, but ‘Man-fei / 18.ix.2008, alt. ca. 600 m’; 1 ♀, same, but ‘Guo-men-shan / 21.xi.2008, alt. ca 1,000 m / HU &amp; TANG leg.’; 1 ♂, same, but ’08.v.2009, alt. 1,200 m / HU &amp; YIN leg.’; 1 ♀, same, but ‘05.i.2004 / LI &amp; TANG leg.’.</p></tp:treatment-sec><tp:treatment-sec sec-type="Description"><title>Description.</title><p>Measurements: male (female). BL 2.55–2.61 (2.42–2.57), HL 0.56–0.58 (0.55–0.56), HW 0.51–0.52 (0.50–0.51), PL 0.57–0.58 (0.56–0.57), PW 0.56–0.57 (0.55–0.56), EL 0.81–0.82 (0.73–0.75), EW 0.89–0.92 (0.90–0.92), AL 0.61–0.63 (0.58–0.69), AW 0.83–0.85 (0.86–0.88). Length of aedeagus 0.52. Width of female genitalia 0.28.</p><p>Eyes of male comprised of about 25 facets, of female of about 15 facets.</p><p>Detailed description of <italic><tp:taxon-name>Intestinarius kuzmini</tp:taxon-name></italic> refers to <xref ref-type="bibr" rid="B2">Kurbatov 2007</xref>: 283–284. Additional illustrations of the following major diagnostic characters are provided. Male: head and pronotum (<xref ref-type="fig" rid="F2">Fig. 4</xref>), left antenna (<xref ref-type="fig" rid="F3">Fig. 7</xref>), modified mesotibia (<xref ref-type="fig" rid="F3">Fig. 10</xref>) and metatrochanter (<xref ref-type="fig" rid="F3">Fig. 13</xref>), tergite VII (<xref ref-type="fig" rid="F5">Fig. 23–24</xref>), tergite VIII (<xref ref-type="fig" rid="F5">Fig. 25</xref>), sternite VIII (<xref ref-type="fig" rid="F5">Fig. 26</xref>), sternite IX (<xref ref-type="fig" rid="F5">Fig. 27</xref>) and aedeagus (<xref ref-type="fig" rid="F5">Figs 28–30</xref>). Female: tergite VIII (<xref ref-type="fig" rid="F7">Fig. 41</xref>), sternite VIII (<xref ref-type="fig" rid="F7">Fig. 42</xref>) and genitalia (<xref ref-type="fig" rid="F7">Figs 47–48</xref>).</p><fig id="F4" position="float" orientation="portrait"><label>Figures 15–22.</label><caption><p>Details of <italic><tp:taxon-name>Intestinarius guangdongensis</tp:taxon-name></italic>, male. <bold>15</bold> tergite VII <bold>16</bold> same, anterior view <bold>17</bold> tergite VIII <bold>18</bold> sternite VIII <bold>19</bold> sternite IX <bold>20</bold> aedeagus, lateral view <bold>21–22</bold> same, dorsal view. Scales: 0.2 mm (scale with ‘*’ = 0.1 mm).</p></caption><graphic xmlns:xlink="http://www.w3.org/1999/xlink" xlink:href="ZooKeys-116-015-g004.jpg" position="float" orientation="portrait" xlink:type="simple"/></fig><fig id="F5" position="float" orientation="portrait"><label>Figures 23–30.</label><caption><p>Details of <italic><tp:taxon-name>Intestinarius kuzmini</tp:taxon-name></italic>, male. <bold>23</bold> tergite VII <bold>24</bold> same, anterior view <bold>25</bold> tergite VIII <bold>26</bold> sternite VIII <bold>27</bold> sternite IX <bold>28</bold> aedeagus, lateral view <bold>29–30</bold> same, dorsal view. Scales: 0.2 mm (scale with ‘*’ = 0.1 mm).</p></caption><graphic xmlns:xlink="http://www.w3.org/1999/xlink" xlink:href="ZooKeys-116-015-g005.jpg" position="float" orientation="portrait" xlink:type="simple"/></fig><fig id="F6" position="float" orientation="portrait"><label>Figures 31–38.</label><caption><p>Details of <italic><tp:taxon-name>Intestinarius longiceps</tp:taxon-name></italic>, male. <bold>31</bold> tergite VII <bold>32</bold> same, anterior view <bold>33</bold> tergite VIII <bold>34</bold> sternite VIII <bold>35</bold> sternite IX <bold>36</bold> aedeagus, lateral view <bold>37–38</bold> same, dorsal view. Scales: 0.2 mm (scale with ‘*’ = 0.1 mm).</p></caption><graphic xmlns:xlink="http://www.w3.org/1999/xlink" xlink:href="ZooKeys-116-015-g006.jpg" position="float" orientation="portrait" xlink:type="simple"/></fig></tp:treatment-sec><tp:treatment-sec sec-type="Distribution"><title>Distribution.</title><p>Known from Meng-yang and Na-ban-he Nature Reserves of Yunnan Province, Southwest China.</p></tp:treatment-sec><tp:treatment-sec sec-type="Remarks"><title>Remarks.</title><p><italic><tp:taxon-name>Intestinarius kuzmini</tp:taxon-name></italic> is similar to its Chinese congeners with respect to the sexually modified tergite VII and metatrochanter. Male of this species may be distinguished by having long apical tooth on mesotibiae, by the shape of modified metatrochanter and by the shape of aedeagus; females may be identified based on the shape of tergite VIII, sternite VIII and genitalia.</p><p>Seven females out of nine studied have tergite VII with short, blunt to long, sharp median protuberance, but all morphological characters including genitalia are identical also with those two specimens lacking modified tergite VII. Thus, we believe that in some species of <italic><tp:taxon-name>Intestinarius</tp:taxon-name></italic>, females are most probably polymorphic in this character. (see also remarks under <italic><tp:taxon-name>Intestinarius guangdongensis</tp:taxon-name></italic>).</p></tp:treatment-sec><tp:treatment-sec><!--Section generated to contain objects referenced in tp:taxon-treatment.--><fig id="F2" position="float" orientation="portrait"><label>Figures 3–5.</label><caption><p>Head and pronotum of <italic><tp:taxon-name>Intestinarius</tp:taxon-name></italic>spp., male. <bold>3</bold> <italic><tp:taxon-name>Intestinarius guangdongensis</tp:taxon-name></italic><bold>4</bold> <italic><tp:taxon-name>Intestinarius kuzmini</tp:taxon-name></italic> <bold>5</bold> <italic><tp:taxon-name>Intestinarius  longiceps</tp:taxon-name></italic>. Scales: 0.3 mm.</p></caption><graphic xmlns:xlink="http://www.w3.org/1999/xlink" xlink:href="ZooKeys-116-015-g002.jpg" position="float" orientation="portrait" xlink:type="simple"/></fig><fig id="F3" position="float" orientation="portrait"><label>Figures 6–14.</label><caption><p>Details of <italic><tp:taxon-name>Intestinarius</tp:taxon-name></italic>spp., male. <bold>6–8</bold> antenna <bold>9–11</bold> mesotibia <bold>12–14</bold> metatrochanter <bold>6, 9, 12</bold> <italic><tp:taxon-name>Intestinarius guangdongensis</tp:taxon-name></italic><bold>7, 10, 13</bold> <italic><tp:taxon-name>Intestinarius kuzmini</tp:taxon-name></italic> <bold>8, 11, 14</bold> <italic><tp:taxon-name>Intestinarius longiceps</tp:taxon-name></italic>. Scales: a–c = 0.3 mm, d–f = 0.2 mm, g–i = 0.1 mm.</p></caption><graphic xmlns:xlink="http://www.w3.org/1999/xlink" xlink:href="ZooKeys-116-015-g003.jpg" position="float" orientation="portrait" xlink:type="simple"/></fig><fig id="F7" position="float" orientation="portrait"><label>Figures 39–50.</label><caption><p>Details of <italic><tp:taxon-name>Intestinarius</tp:taxon-name></italic>spp., female. <bold>39, 41, 43</bold> tergite VIII <bold>40, 42, 44</bold> sternite VIII <bold>45, 47, 49</bold> female genitalia, posterior view <bold>46, 48, 50</bold> same, dorsal view <bold>39, 40, 45, 46</bold> <italic><tp:taxon-name>Intestinarius guangdongensis</tp:taxon-name></italic><bold>41, 42, 47, 48</bold> <italic><tp:taxon-name>Intestinarius kuzmini</tp:taxon-name></italic> <bold>43, 44, 49, 50</bold> <italic><tp:taxon-name>Intestinarius longiceps</tp:taxon-name></italic>.</p></caption><graphic xmlns:xlink="http://www.w3.org/1999/xlink" xlink:href="ZooKeys-116-015-g007.jpg" position="float" orientation="portrait" xlink:type="simple"/></fig></tp:treatment-sec><ref-list><ref id="B2"><mixed-citation xmlns:xlink="http://www.w3.org/1999/xlink" xlink:type="simple"><person-group><name name-style="western"><surname>Kurbatov</surname><given-names>SA</given-names></name></person-group> (<year>2007</year>)<article-title> Revision of the genus <italic>Intestinarius</italic> gen. n. from Southeast Asia, with notes on a probable autapomorphy of Batrisitae (Coleoptera: Staphylinidae: Pselaphinae).</article-title><source>Russian Entomological Journal</source><volume>16</volume> (<issue>3</issue>):<fpage>281</fpage>-<lpage>295</lpage>.</mixed-citation></ref></ref-list></tp:taxon-treatment>
