# Supplementary material for: On the Chinese species of the genus Intestinarius Kurbatov (Coleoptera, Staphylinidae, Pselaphinae)
Source: Zookeys. 2011 Jul 7;(116):15–24. doi: 10.3897/zookeys.116.1329 (PMC3192410; doi:10.3897/zookeys.116.1329)
Supplement: XML Treatment for Intestinarius longiceps [file zookeys.116.1329-treatment3.xml]

<!DOCTYPE tp:taxon-treatment
  PUBLIC "-//TaxonX//DTD Taxonomic Treatment Publishing DTD v0 20100105//EN" "tax-treatment-NSO.dtd">
<tp:taxon-treatment xmlns:tp="http://www.plazi.org/taxpub"><tp:treatment-meta><mixed-citation publication-type="journal"><person-group><name><surname>Yin</surname><given-names>Zi-Wei</given-names></name><name><surname>Li</surname><given-names>Li-Zhen</given-names></name><name><surname>Zhao</surname><given-names>Mei-Jun</given-names></name></person-group><article-title>On the Chinese species of the genus <italic>Intestinarius</italic> Kurbatov (Coleoptera, Staphylinidae, Pselaphinae)</article-title><source>Zookeys</source><day>7</day><month>7</month><year>2011</year><volume>2011</volume><issue>116</issue><fpage>15</fpage><lpage>24</lpage><pub-id pub-id-type="doi">10.3897/zookeys.116.1329</pub-id></mixed-citation></tp:treatment-meta><tp:nomenclature><tp:taxon-name>
                        <tp:taxon-name-part taxon-name-part-type="genus">Intestinarius</tp:taxon-name-part>
                        <tp:taxon-name-part taxon-name-part-type="species">longiceps</tp:taxon-name-part>
                    <object-id xmlns:xlink="http://www.w3.org/1999/xlink" xlink:type="simple">urn:lsid:zoobank.org:act:A6A889F4-792F-4C68-B0C3-83EACD3884DA</object-id>
                    <object-id xmlns:xlink="http://www.w3.org/1999/xlink" xlink:type="simple">http://species-id.net/wiki/Intestinarius_longiceps</object-id>
                   </tp:taxon-name><tp:taxon-authority>Yin and Li</tp:taxon-authority><tp:taxon-status xmlns:xlink="http://www.w3.org/1999/xlink" xlink:type="simple">sp. n.</tp:taxon-status><xref ref-type="fig" rid="F1">Figs 2</xref><xref ref-type="fig" rid="F2">5</xref><xref ref-type="fig" rid="F3">8, 11, 14</xref><xref ref-type="fig" rid="F6">31–38</xref><xref ref-type="fig" rid="F7">43–44, 49–50</xref></tp:nomenclature><tp:treatment-sec sec-type="Type locality"><title>Type locality.</title><p> Kuankuoshui Nature Reserve, Guizhou Province, Southwest China</p></tp:treatment-sec><tp:treatment-sec sec-type="Type material"><title>Type material</title><p>(2 ♂♂, 10 ♀♀)<bold>.</bold> Holotype: ♂, labelled ‘<bold>CHINA:</bold> Guizhou Prov. / Kuankuoshui N. R. / Baishaogou / 04.vi.2010 / alt. 700 m / YIN &amp; ZHAI leg.’; Paratypes: 1 ♂, 8 ♀♀, same label data as holotype; 1 ♀, same, but ‘750–900 m / 05.vi.2010 / YIN &amp; ZHAI leg.’; 1 ♀, same, but ‘03.vi.2010 / alt. 700 m’.</p></tp:treatment-sec><tp:treatment-sec sec-type="Description"><title>Description.</title><p> Measurements: male (female). BL 2.54–2.63 (2.49–2.57), HL 0.59–0.60 (0.59–0.62), HW 0.51–0.52 (0.51–0.52), PL 0.56–0.57 (0.55–0.56), PW 0.55–0.57 (0.55–0.56), EL 0.74–0.75 (0.73–0.75), EW 0.90–0.91 (0.85–0.88), AL 0.63–0.69 (0.61–0.64), AW 0.76–0.80 (0.78–0.80). Length of aedeagus 0.50. Width of female genitalia 0.27.</p><p>General morphology similar to <italic><tp:taxon-name>Intestinarius guangdongensis</tp:taxon-name></italic> sp. n., but it differs in the followings: Male maxillary palpomere IV not modified; postocular margins remarkably long; antennae (<xref ref-type="fig" rid="F3">Fig. 8</xref>) more robust; mesotibiae (<xref ref-type="fig" rid="F3">Fig. 11</xref>) constricted in apical portion, apical tooth slightly shorter than first tarsomere; metatrochanter (<xref ref-type="fig" rid="F3">Fig. 14</xref>) on posterior margin with broad protuberance, not setose; tergite VII as in <xref ref-type="fig" rid="F6">Figs 31–32</xref>; tergite VIII as in<!--PageBreak--> <xref ref-type="fig" rid="F6">Fig. 33</xref>; sternite VIII as in <xref ref-type="fig" rid="F6">Fig. 34</xref>; sternite IX as in <xref ref-type="fig" rid="F6">Fig. 35</xref>; aedeagus as in <xref ref-type="fig" rid="F6">Figs 36–38</xref>; female tergite VIII as in <xref ref-type="fig" rid="F7">Fig. 43</xref>; sternite VIII as in <xref ref-type="fig" rid="F7">Fig. 44</xref>; genitalia as in <xref ref-type="fig" rid="F7">Figs 49–50</xref>.</p><fig id="F7" position="float" orientation="portrait"><label>Figures 39–50.</label><caption><p>Details of <italic><tp:taxon-name>Intestinarius</tp:taxon-name></italic>spp., female. <bold>39, 41, 43</bold> tergite VIII <bold>40, 42, 44</bold> sternite VIII <bold>45, 47, 49</bold> female genitalia, posterior view <bold>46, 48, 50</bold> same, dorsal view <bold>39, 40, 45, 46</bold> <italic><tp:taxon-name>Intestinarius guangdongensis</tp:taxon-name></italic><bold>41, 42, 47, 48</bold> <italic><tp:taxon-name>Intestinarius kuzmini</tp:taxon-name></italic> <bold>43, 44, 49, 50</bold> <italic><tp:taxon-name>Intestinarius longiceps</tp:taxon-name></italic>.</p></caption><graphic xmlns:xlink="http://www.w3.org/1999/xlink" xlink:href="ZooKeys-116-015-g007.jpg" position="float" orientation="portrait" xlink:type="simple"/></fig></tp:treatment-sec><tp:treatment-sec sec-type="Distribution"><title>Distribution.</title><p>Known only from the type locality.</p></tp:treatment-sec><tp:treatment-sec sec-type="Etymology"><title>Etymology.</title><p> The new species is named after its long postocular margins.</p></tp:treatment-sec><tp:treatment-sec sec-type="Remarks"><title>Remarks.</title><p> The new species may be distinguished from all its congeners by the combination of the male secondary sexual characters, <italic>viz</italic>. the mesotibiae and metatrochanter, the tergites VII–VIII and the sternites VIII–IX, and the shapes of male and female genitalia.</p><sec sec-type="Key to Chinese species of the genus Intestinarius Kurbatov"><title>Key to Chinese species of the genus Intestinarius Kurbatov</title><p>All the Chinese species are externally very similar, thus, a faithful identification must be based on the dissection of the male and female genital organs combined with certain male secondary sexual characters included in the following key.</p><table-wrap content-type="key" position="anchor" orientation="portrait"><table><tbody><tr><td rowspan="1" colspan="1">1</td><td rowspan="1" colspan="1">Male: fourth maxillary palpomere with tuft of dense and short setae on exterior margin; mesotibiae lacking apical protuberance (<xref ref-type="fig" rid="F3">Fig. 9</xref>); aedeagus robust, <!--PageBreak-->shape as in <xref ref-type="fig" rid="F4">Figs 20–22</xref>. Female: sternite VIII as in <xref ref-type="fig" rid="F7">fig. 40</xref>, female genitalia membranous in most parts, shape as in <xref ref-type="fig" rid="F7">Figs 45–46</xref>. (Guangdong)</td><td rowspan="1" colspan="1"><italic><tp:taxon-name>Intestinarius guangdongensis</tp:taxon-name></italic> sp. n.</td></tr><tr><td rowspan="1" colspan="1">–</td><td rowspan="1" colspan="1">Male: maxillary palpi unmodified, mesotibiae with apical protuberance; aedeagus elongate, not fitting above. Female: sternite VIII not as in <xref ref-type="fig" rid="F7">Fig. 40</xref>, female genitalia weekly sclerotized in most parts, structure not as above</td><td rowspan="1" colspan="1">2</td></tr><tr><td rowspan="1" colspan="1">2</td><td rowspan="1" colspan="1">Postocular margins not straight, shorter than anterior half of head (<xref ref-type="fig" rid="F2">Fig. 4</xref>). Male: apical protuberance of mesotibiae much longer than first tarsomere (<xref ref-type="fig" rid="F3">Fig. 10</xref>), metatrochanters on posterior margin with apically narrowed and abruptly curved thick spine, setose (<xref ref-type="fig" rid="F3">Fig. 13</xref>), aedeagus as in <xref ref-type="fig" rid="F5">Figs 28–30</xref> (also see <xref ref-type="bibr" rid="B2">Kurbatov 2007</xref>: 284, fig. 12). Female: tergite VIII with median prominence (<xref ref-type="fig" rid="F7">Fig. 41</xref>) and tergite VIII with median emargination (<xref ref-type="fig" rid="F7">Fig. 42</xref>) on each posterior margin; female genitalia as in <xref ref-type="fig" rid="F7">Figs 47–48</xref>. (Yunnan)</td><td rowspan="1" colspan="1"><italic><tp:taxon-name>Intestinarius kuzmini</tp:taxon-name></italic> Kurbatov</td></tr><tr><td rowspan="1" colspan="1">–</td><td rowspan="1" colspan="1">Postocular margins straight, about as long as anterior half of head (<xref ref-type="fig" rid="F2">Fig. 5</xref>). Male: apical protuberance of mesotibiae slightly shorter than first tasomere (<xref ref-type="fig" rid="F3">Fig. 11</xref>), metatrochanters on posterior margin with apically broad protuberance, lacking setae (<xref ref-type="fig" rid="F3">Fig. 14</xref>), aedeagus as in <xref ref-type="fig" rid="F6">Figs 36–38</xref>. Female: tergite VIII with posterior margin almost flat (<xref ref-type="fig" rid="F7">Fig. 43</xref>), sternite VIII not emarginated medially (<xref ref-type="fig" rid="F7">Fig. 43</xref>), female genitalia as in <xref ref-type="fig" rid="F7">Figs 49–50</xref>. (Guizhou)</td><td rowspan="1" colspan="1"><italic><tp:taxon-name>Intestinarius longiceps</tp:taxon-name></italic> sp. n.</td></tr></tbody></table></table-wrap></sec></tp:treatment-sec><tp:treatment-sec><!--Section generated to contain objects referenced in tp:taxon-treatment.--><fig id="F1" position="float" orientation="portrait"><label>Figures 1–2.</label><caption><p>Male habitus of <italic><tp:taxon-name>Intestinarius</tp:taxon-name></italic>spp. <bold>1</bold> <italic><tp:taxon-name>Intestinarius guangdongensis</tp:taxon-name></italic><bold>2</bold> <italic><tp:taxon-name>Intestinarius  longiceps</tp:taxon-name></italic>. Scales: 1.0 mm.</p></caption><graphic xmlns:xlink="http://www.w3.org/1999/xlink" xlink:href="ZooKeys-116-015-g001.jpg" position="float" orientation="portrait" xlink:type="simple"/></fig><fig id="F2" position="float" orientation="portrait"><label>Figures 3–5.</label><caption><p>Head and pronotum of <italic><tp:taxon-name>Intestinarius</tp:taxon-name></italic>spp., male. <bold>3</bold> <italic><tp:taxon-name>Intestinarius guangdongensis</tp:taxon-name></italic><bold>4</bold> <italic><tp:taxon-name>Intestinarius kuzmini</tp:taxon-name></italic> <bold>5</bold> <italic><tp:taxon-name>Intestinarius  longiceps</tp:taxon-name></italic>. Scales: 0.3 mm.</p></caption><graphic xmlns:xlink="http://www.w3.org/1999/xlink" xlink:href="ZooKeys-116-015-g002.jpg" position="float" orientation="portrait" xlink:type="simple"/></fig><fig id="F3" position="float" orientation="portrait"><label>Figures 6–14.</label><caption><p>Details of <italic><tp:taxon-name>Intestinarius</tp:taxon-name></italic>spp., male. <bold>6–8</bold> antenna <bold>9–11</bold> mesotibia <bold>12–14</bold> metatrochanter <bold>6, 9, 12</bold> <italic><tp:taxon-name>Intestinarius guangdongensis</tp:taxon-name></italic><bold>7, 10, 13</bold> <italic><tp:taxon-name>Intestinarius kuzmini</tp:taxon-name></italic> <bold>8, 11, 14</bold> <italic><tp:taxon-name>Intestinarius longiceps</tp:taxon-name></italic>. Scales: a–c = 0.3 mm, d–f = 0.2 mm, g–i = 0.1 mm.</p></caption><graphic xmlns:xlink="http://www.w3.org/1999/xlink" xlink:href="ZooKeys-116-015-g003.jpg" position="float" orientation="portrait" xlink:type="simple"/></fig><fig id="F6" position="float" orientation="portrait"><label>Figures 31–38.</label><caption><p>Details of <italic><tp:taxon-name>Intestinarius longiceps</tp:taxon-name></italic>, male. <bold>31</bold> tergite VII <bold>32</bold> same, anterior view <bold>33</bold> tergite VIII <bold>34</bold> sternite VIII <bold>35</bold> sternite IX <bold>36</bold> aedeagus, lateral view <bold>37–38</bold> same, dorsal view. Scales: 0.2 mm (scale with ‘*’ = 0.1 mm).</p></caption><graphic xmlns:xlink="http://www.w3.org/1999/xlink" xlink:href="ZooKeys-116-015-g006.jpg" position="float" orientation="portrait" xlink:type="simple"/></fig><fig id="F4" position="float" orientation="portrait"><label>Figures 15–22.</label><caption><p>Details of <italic><tp:taxon-name>Intestinarius guangdongensis</tp:taxon-name></italic>, male. <bold>15</bold> tergite VII <bold>16</bold> same, anterior view <bold>17</bold> tergite VIII <bold>18</bold> sternite VIII <bold>19</bold> sternite IX <bold>20</bold> aedeagus, lateral view <bold>21–22</bold> same, dorsal view. Scales: 0.2 mm (scale with ‘*’ = 0.1 mm).</p></caption><graphic xmlns:xlink="http://www.w3.org/1999/xlink" xlink:href="ZooKeys-116-015-g004.jpg" position="float" orientation="portrait" xlink:type="simple"/></fig><fig id="F5" position="float" orientation="portrait"><label>Figures 23–30.</label><caption><p>Details of <italic><tp:taxon-name>Intestinarius kuzmini</tp:taxon-name></italic>, male. <bold>23</bold> tergite VII <bold>24</bold> same, anterior view <bold>25</bold> tergite VIII <bold>26</bold> sternite VIII <bold>27</bold> sternite IX <bold>28</bold> aedeagus, lateral view <bold>29–30</bold> same, dorsal view. Scales: 0.2 mm (scale with ‘*’ = 0.1 mm).</p></caption><graphic xmlns:xlink="http://www.w3.org/1999/xlink" xlink:href="ZooKeys-116-015-g005.jpg" position="float" orientation="portrait" xlink:type="simple"/></fig></tp:treatment-sec><ref-list><ref id="B2"><mixed-citation xmlns:xlink="http://www.w3.org/1999/xlink" xlink:type="simple"><person-group><name name-style="western"><surname>Kurbatov</surname><given-names>SA</given-names></name></person-group> (<year>2007</year>)<article-title> Revision of the genus <italic>Intestinarius</italic> gen. n. from Southeast Asia, with notes on a probable autapomorphy of Batrisitae (Coleoptera: Staphylinidae: Pselaphinae).</article-title><source>Russian Entomological Journal</source><volume>16</volume> (<issue>3</issue>):<fpage>281</fpage>-<lpage>295</lpage>.</mixed-citation></ref></ref-list></tp:taxon-treatment>
